# Supplementary material for: Signatures of selection in mammalian clock genes with coding trinucleotide repeats: Implications for studying the genomics of high‐pace adaptation
Source: Ecol Evol. 2017 Aug 8;7(18):7254–76. doi: 10.1002/ece3.3223 (PMC5606889; doi:10.1002/ece3.3223)
Supplement: Supplementary file 2 [file ECE3-7-7254-s002.xlsx]

## Sheet: Table S1
Gene	Species Scientific Name	Species Common Name	Length of repeat (bp)	Repeat Unit	Sequence	Percentage Purity
ARNTL	Chinchilla lanigera	Long-tailed chinchilla	15	CCG	GCGGCGGCGGCGGCG	1
ARNTL2	Sus scrofa	Pig	15	CCG	GGCGGCGGCGGCGGCG	1
CLOCK	Bos taurus	Cattle	15	AGC	GCAGCAACAGCAGCA	0.9333
	Pantholops hodgsonii	Chiru	15	AGC	GCAGCAACAGCAGCA	0.9333
	Canis lupus familiaris	Dog	15	AGC	CAGCAGCAGCAGCAG	1
	Capra hircus	Goat	15	AGC	GCAGCAACAGCAGCA	0.9333
	Ornithorhynchus anatinus	Platypus	15	CCG	GCCGCCGCCCCCGCC	0.9333
	Oryctolagus cuniculus	Rabbit	15	CCG	CCGCCGCCGCCGCCG	1
	Oryctolagus cuniculus	Rabbit	15	CCG	CCGCCGCCGCCGCCG	1
	Ovis aries	Sheep	15	AGC	GCAGCAACAGCAGCA	0.9333
	Bubalus bubalis	Water buffalo	15	AGC	GCAGCAACAGCAGCA	0.9333
	Bos mutus	Yak	15	AGC	GCAGCAACAGCAGCA	0.9333
	Vicugna pacos	Alpaca	15	AGC	CAGCAGCAGCAGCAGC	1
	Elephantulus edwardii	Cape elephant shrew	15	AGC	CAGCAACAGCAGCAGC	0.9375
	Cricetulus griseus	Chinese hamster	15	AGC	CAGCAGCAACAGCAGC	0.9375
	Tupaia chinensis	Chinese tree shrew	15	AGC	CAGCAACAGCAGCAGC	0.9375
	Canis lupus familiaris	Dog	15	AGC	CAGCAACAGCAGCAGC	0.9375
	Trichechus manatus latirostris	Florida manatee	15	AGC	CAGCAACAGCAGCAGC	0.9375
	Mesocricetus auratus	Golden hamster	15	AGC	CAGCAGCAACAGCAGC	0.9375
	Mus musculus	House mouse	15	AGC	CAGCAGCAACAGCAGC	0.9375
	Dasypus novemcinctus	Nine-banded armadillo	15	AGC	CAGCAACAGCAGCAGC	0.9375
	Echinops telfairi	Small Madagascar hedgehog	15	AGC	CAGCAGCAGCAGCAGC	1
	Ceratotherium simum simum	Southern white rhinoceros	15	AGC	CAGCAACAGCAGCAGC	0.9375
	Orycteropus afer afer	Aardvark	15	AGC	CAGCAGCAGCAACAGCA	0.9412
	Mus musculus	House mouse	15	AAC	CAACAGCAACAACAACA	0.9412
	Jaculus jaculus	Lesser Egyptian jerboa	15	AGC	GCAGCAGCCGCAGCAGC	0.9412
	Chlorocebus sabaeus	Green monkey	18	AGC	CAGCAGCAGCAGCAGCAG	1
	Papio anubis	Olive baboon	18	AGC	CAGCAGCAGCAGCAGCAG	1
	Ornithorhynchus anatinus	Platypus	18	CCG	GCCGCCGCCGCCGCCGCC	1
	Physeter catodon	Sperm whale	18	AGC	CAGCAGCAGCAGCAGCAG	1
	Pongo abelii	Sumatran orangutan	18	AGC	CAGCAGCAGCAGCAGCAG	1
	Chrysochloris asiatica	Cape golden mole	18	AGC	CAGCACCAGCAGCAGCAGC	0.9474
	Sorex araneus	European shrew	18	AGC	CAGCAGCAGCAGCAGCAGC	1
	Nomascus leucogenys	Northern white-cheeked gibbon	18	AGC	GCAGCAGCAGCAGCAGCAG	1
	Ursus maritimus	Polar bear	18	AGC	GCAGCAGCAGCAGCAGCAG	1
	Echinops telfairi	Small Madagascar hedgehog	18	AGC	GCAGCAGCAGCAGCAGCAG	1
	Echinops telfairi	Small Madagascar hedgehog	18	AGC	GCAGCAGCAGCAGCAGCAG	1
	Condylura cristata	Star-nosed mole	18	AGC	CAGCAGCAGCAGCAGCAGC	1
	Orycteropus afer afer	Aardvark	21	AGC	CAGCAGCAGCCACAGCAGCAG	0.9048
	Tursiops truncatus	Bottlenose dolphin	21	AGC	CAGCAGCAGCAGCAGCAGCAG	1
	Equus caballus	Horse	21	AGC	CAGCAGCAGCAGCAGCAGCAG	1
	Equus przewalskii	Przewalski's horse	21	AGC	CAGCAGCAGCAGCAGCAGCAG	1
	Pan troglodytes	Chimpanzee	21	AGC	GCAGCAGCAGCAGCAGCAGCAG	1
	Gorilla gorilla gorilla	Western lowland gorilla	21	AGC	GCAGCAGCAGCAGCAGCAGCAG	1
	Myotis brandtii	Brandt's bat	24	AGC	CAGCAGCAGCAGCAGCAGCAGCAG	1
	Myotis lucifugus	Little brown bat	24	AGC	CAGCAGCAGCAGCAGCAGCAGCAG	1
	Ceratotherium simum simum	Southern white rhinoceros	24	AGC	GCAGCAGCAGCAGCAGCAGCAGCA	1
	Erinaceus europaeus	Western European hedgehog	24	AGC	CAGCAGCAGCAGCAGCAGCAGCAG	1
	Camelus ferus	Wild Bactrian camel	24	AGC	CAGCAGCAGCAGCAGCAGCAGCAG	1
	Mesocricetus auratus	Golden hamster	24	AGC	GCAGCAACAGCAGCAACAGCAGCAG	0.92
	Mus musculus	House mouse	24	AGC	CAGCAGCAGCAGCAGCAGCAGCAGC	1
	Camelus ferus	Wild Bactrian camel	24	AGC	CAGCAGCAGCAGCAGCAGCAGCAGC	1
	Sarcophilus harrisii	Tasmanian devil	24	AGC	CAGCAGCAGCAGCAGCAACAGCAGCA	0.9615
	Myotis davidii	Mouse-eared bat	27	AGC	CAGCAGCAGCAGCAGCAGCAGCAGCAG	1
	Eptesicus fuscus	Big brown bat	27	AGC	GCAGCAGCAGCAGCAGCAGCAGCAGCAG	1
	Peromyscus maniculatus bairdii	Prairie deer mouse	27	AGC	CAGCAGCAGCAGCAGCAGCAGCAGCAGC	1
	Vicugna pacos	Alpaca	27	AGC	CAGCAGCAGCAGCAGCAGCAGCAGCAGCA	1
	Callithrix jacchus	White-tufted-ear marmoset	30	AGC	CAGCAGCAGCAGCAGCAGCAGCAGCAGCAG	1
	Orcinus orca	Killer whale	33	AGC	CAGCAGCAGCAGCAGCAGCAGCAGCAGCAGCAG	1
	Dasypus novemcinctus	Nine-banded armadillo	36	AGC	CAGCAGCAGCAGCAGCAGCAGCAGCAGCAGCAGCAG	1
	Lipotes vexillifer	Yangtze river dolphin	36	AGC	CAGCAGCAGCAGCAGCAGCAGCAGCAGCAGCAGCAG	1
	Monodelphis domestica	Gray short-tailed opossum	36	AGC	CAGCAGCAACAGCAGCAGCAACAGCAGCAGCAGCAGCA	0.9474
	Chinchilla lanigera	Long-tailed chinchilla	42	AGC	CAGCAGCAGCAACAGCAGCAGCAGCAGCAGCAGCAGCAGCAG	0.9762
	Octodon degus	Degu	42	AGC	CAGCAGCAGCAGCAACAGCAGCAGCAGCAACAACAGCAGCAGCA	0.9318
	Microtus ochrogaster	Prairie vole	48	AGC	CAGCAACAGCAGCAGCAGCAGCAACAGCAGCAGCAGCAACAGCAGCAG	0.9375
	Cavia porcellus	Domestic guinea pig	48	AGC	GCAGCAGCAGCAGCAGCAGCAGCAGCAGCAGCAGCAGCAGCAGCAGCAG	1
	Peromyscus maniculatus bairdii	Prairie deer mouse	48	AGC	GCAGCAGCAGCAGCAGCAACAGCAGCAGCAGCAGCAGCAGCAGCAGCAG	0.9796
	Pteropus alecto	Black flying fox	57	AGC	CAGCAACAGCAGCAGCAGCAGCAGCAGCAGCAGCAGCAGCAGCAGCAGCAGCAGCAG	0.9825
	Rattus norvegicus	Norway rat	60	AGC	CAGCAACAGCAGCAGCAGCAGCAGCAGCAGCAACAGCAGCAGCAGCAGCAGCCGCAGCAG	0.95
	Heterocephalus glaber	Naked mole-rat	66	AGC	CAGCAGCAACAACAGCAGCAGCAACAACAGCAGCAGCAACAGCAACAGCAGCAGCAGCAGCAGCAGCA	0.9118
	Ictidomys tridecemlineatus	Thirteen-lined ground squirrel	69	AGC	GCAGCAGCAGCAGCAGCAGCAGCAGCAACAGCAGCAGCAACAGCAGCAGCAACAGCAACAGCAGCAGCAG	0.9429
	Cricetulus griseus	Chinese hamster	78	AGC	CAGCAGCAGCAGCAGCAGCAGCAACAGCAGCAGCAACAGCAGCAACAACAACAGCAGCAGCAGCAGCAGCAGCAGCAG	0.9359
CRY1	Callorhinchus milii	Elephant shark	15	ATC	TGATGATCATGATGA	0.93333
	Sorex araneus	European shrew	15	ATC	TGATGATCATGATGA	0.93333
	Ornithorhynchus anatinus	Platypus	15	ATC	TGATGATCATGATGA	0.93333
CRY2	Ochotona princeps	American pika	15	CCG	GGCGGCGACGGCGGC	0.9333
	Ornithorhynchus anatinus	Platypus	15	CCG	GCCGCCGCCGCCGCC	1
	Oryctolagus cuniculus	Rabbit	15	CCG	GGCGGCGGCGGCGGC	1
	Trichechus manatus latirostris	Florida manatee	15	CCG	CGGCGGCAGCGGCGGC	0.9375
	Odobenus rosmarus divergens	Pacific walrus	15	CCG	CGGCGGCAGCGGCGGC	0.9375
	Jaculus jaculus	Lesser Egyptian jerboa	15	CCG	GGCGGCGGCTGCGGCGG	0.9412
	Ovis aries	Sheep	18	CCG	GGCGGCGGCGGCAGCGGCG	0.9474
	Ceratotherium simum simum	Southern white rhinoceros	35	CCG	CGGCGGCGGCGGCGGCGGCGGCGGCGGCGGCGGCGGC	1
CSNK1D	Condylura cristata	Star-nosed mole	21	CCG	GGCGGCGAGCGGCCGCGGCGG	0.9
MTNR1A	Canis lupus familiaris	Dog	15	CCG	GGCGGCGGGCGGCGG	0.92857
	Myotis davidii	Mouse-eared bat	15	AGC	CTGCTGCGTGCTGCT	0.92857
	Jaculus jaculus	Lesser Egyptian jerboa	15	AAT	AATAATAATATAATAA	0.94118
	Eptesicus fuscus	Big brown bat	18	CCG	CGGCGGCGGCGGGGCGGCGG	0.95238
NR1D1	Microtus ochrogaster	Prairie vole	15	AGG	CCTCCTCCTCCTCCT	1
	Eptesicus fuscus	Big brown bat	15	AGG	TCCTCCTCCTCCTCCT	1
	Elephantulus edwardii	Cape elephant shrew	15	AGG	TCCTCCTCCTCCTCCT	1
	Bos taurus	Cattle	15	AAG	CTTCTTCTTCATCTTC	0.9375
	Mesocricetus auratus	Golden hamster	15	AGG	TCCTCCTCCTCCTCCT	1
	Equus caballus	Horse	15	AGG	TCCTCCTCCTCCTCCT	1
	Jaculus jaculus	Lesser Egyptian jerboa	15	AGG	TCCTCCTCCTCCTCCT	1
	Myotis lucifugus	Little brown bat	15	AGG	TCCTCCTCCTCCTCCT	1
	Balaenoptera acutorostrata scammoni	Minke whale	15	AAG	CTTCTTCTTCATCTTC	0.9375
	Nomascus leucogenys	Northern white-cheeked gibbon	15	AGG	TCCTCCTCCTCCTCCT	1
	Tarsius syrichta	Philippine tarsier	15	AGG	TCCTCCTCGTCCTCCT	0.9375
	Equus przewalskii	Przewalski's horse	15	AGG	TCCTCCTCCTCCTCCT	1
	Oryctolagus cuniculus	Rabbit	15	AAG	CTTCTTCTTCATCTTC	0.9375
	Physeter catodon	Sperm whale	15	AAG	CTTCTTCTTCATCTTC	0.9375
	Pongo abelii	Sumatran orangutan	15	AGG	TCCTCCTCCTCCTCCT	1
	Bubalus bubalis	Water buffalo	15	AAG	CTTCTTCTTCATCTTC	0.9375
	Callithrix jacchus	White-tufted-ear marmoset	15	AGG	TCCTCCTCCTCCTCCT	1
	Camelus ferus	Wild Bactrian camel	15	AAG	CTTCTTCTTCATCTTC	0.9375
	Bos mutus	Yak	15	AAG	CTTCTTCTTCATCTTC	0.9375
	Ochotona princeps	American pika	15	AGG	TCCTCCTCCACCTCCTC	0.94118
	Chrysochloris asiatica	Cape golden mole	15	AGG	TCCTCATCCTCCTCCTC	0.94118
	Capra hircus	Goat	15	AAG	TCTTCTTCTTCATCTTC	0.94118
	Rattus norvegicus	Norway rat	15	ATC	TCATCATCATCATCATC	1
	Ovis aries	Sheep	15	AAG	TCTTCTTCTTCATCTTC	0.94118
	Otolemur garnettii	Small-eared galago	15	ATC	TCATCTTCATCATCATC	0.94118
	Bubalus bubalis	Water buffalo	15	ACG	TCGTCGTCATCGTCGTC	0.94118
	Panthera tigris altaica	Amur tiger	18	AGG	TCCTCCTCCTCCTCCTCCT	1
	Myotis brandtii	Brandt's bat	18	AGG	TCCTCCTCTTCCTCCTCCT	0.94737
	Trichechus manatus latirostris	Florida manatee	18	AGG	TCCTCATCCTCCTCCTCCT	0.94737
	Heterocephalus glaber	Naked mole-rat	18	AGG	TCCTCCTCCTCCTCCTCCT	1
	Capra hircus	Goat	18	ACG	TCGTCGTCATCGTCGTCGTC	0.95
	Ovis aries	Sheep	18	ACG	TCGTCGTCATCGTCGTCGTC	0.95
	Ictidomys tridecemlineatus	Thirteen-lined ground squirrel	18	AGG	TCCTCCTCTTCCTCCTCCTC	0.95
	Bos taurus	Cattle	21	AGG	TCCTCCTCCTACCCTCCTCCT	0.90909
	Bos mutus	Yak	21	AGG	TCCTCCTCCTACCCTCCTCCT	0.90909
	Orycteropus afer afer	Aardvark	21	AGG	TCCTCTTCCTCCTCCTCCTCCT	0.95455
	Ochotona princeps	American pika	21	AAG	CTTCTTCTTCCTCATCTTCTTC	0.90909
	Felis catus	Domestic cat	21	AGG	TCCTCCTCCTCCTCCTCCTCCT	1
	Oryctolagus cuniculus	Rabbit	21	AGG	TCCTCCTCCTCCTCCTCCTCCTC	1
	Condylura cristata	Star-nosed mole	21	AGG	TCCTCCTCCTCTTCGTCCTCCTC	0.91304
	Pteropus alecto	Black flying fox	24	AGG	TCCTCCTCCTCTTCCTCCTCCTCCT	0.96
	Pan troglodytes	Chimpanzee	24	AGG	TCCTCCTCGTCATCCTCCTCCTCCT	0.92
	Mustela putorius furo	Domestic ferret	24	AGG	TCCTCCTCCTCATCCTCCTCCTCCT	0.96
	Myotis davidii	Mouse-eared bat	24	AGG	TCCTCCTCCTCCTCTTCCTCCTCCT	0.96
	Vicugna pacos	Alpaca	27	AGG	TCCTCCTCCTCATCCTCCTCTTCCTCCT	0.92857
	Dasypus novemcinctus	Nine-banded armadillo	27	AGG	TCCTCCTCCTCCTCCTCCTCTTCCTCCT	0.96429
	Camelus ferus	Wild Bactrian camel	27	AGG	TCCTCCTCCTCATCCTCCTCTTCCTCCT	0.92857
	Cricetulus griseus	Chinese hamster	30	AGG	TCCTCCTCCTCCTCCTCCTCCTCCTCCTCCT	1
	Peromyscus maniculatus bairdii	Prairie deer mouse	30	AGG	TCCTCCTCCTCCTCCTCCTCTTCCTCCTCCT	0.96774
NR1D2	Ornithorhynchus anatinus	Platypus	30	AGG	CTCCTCCTCCTCCTCCACCTCCTCCACCTCCT	0.9375
PER1	Orycteropus afer afer	Aardvark	15	AGG	CCTCCTCCTCCTCCT	1
	Vicugna pacos	Alpaca	15	AGG	CCTCCTCCTCCTCCT	1
	Ochotona princeps	American pika	15	AGG	CCTCCTCTTCCTCCT	0.93333
	Pteropus alecto	Black flying fox	15	AGG	CCTCCTCTTCCTCCT	0.93333
	Pteropus alecto	Black flying fox	15	ACC	GTGGTGGTGGTGGTG	1
	Chrysochloris asiatica	Cape golden mole	15	AGG	CCTCCTCCTCCTCCT	1
	Pan troglodytes	Chimpanzee	15	AGG	CCTCCTCCTCCTCCT	1
	Octodon degus	Degu	15	AGG	GGAGGAGGGAGGAGG	0.92857
	Octodon degus	Degu	15	AGG	CCTCCTCTTCCTCCT	0.93333
	Canis lupus familiaris	Dog	15	AGG	CCTCCTCTTCCTCCT	0.93333
	Cavia porcellus	Domestic guinea pig	15	AGG	CCTCCTCGTCCTCCT	0.93333
	Sorex araneus	European shrew	15	AGG	CCTCCTCTTCCTCCT	0.93333
	Mesocricetus auratus	Golden hamster	15	AGG	CCTCCTCCTCCTCCT	1
	Mus musculus	House mouse	15	AGG	CCTCCTCCTCCTCCT	1
	Mus musculus	House mouse	15	ACC	CCACCACCACCACCA	1
	Jaculus jaculus	Lesser Egyptian jerboa	15	ACC	CCACCAGCCACCACC	0.92857
	Chinchilla lanigera	Long-tailed chinchilla	15	AGG	CCTCCTCTTCCTCCT	0.93333
	Balaenoptera acutorostrata scammoni	Minke whale	15	AGG	CCTCCTCCTCCTCCT	1
	Heterocephalus glaber	Naked mole-rat	15	AGG	CCTCCTCTTCCTCCT	0.93333
	Dasypus novemcinctus	Nine-banded armadillo	15	CCG	CCGCCGGCCGCCGCC	0.92857
	Dasypus novemcinctus	Nine-banded armadillo	15	ACC	CCACCAGCCACCACC	0.92857
	Dasypus novemcinctus	Nine-banded armadillo	15	AGG	CCTCCTCCTCCTCCT	1
	Nomascus leucogenys	Northern white-cheeked gibbon	15	AGG	CCTCCTCCTCCTCCT	1
	Tarsius syrichta	Philippine tarsier	15	AGG	GGAGGAGGAGGAGGA	1
	Sus scrofa	Pig	15	AGG	CCTCCTCCTCCTCCT	1
	Peromyscus maniculatus bairdii	Prairie deer mouse	15	AGG	CCTCCTCCTCCTCCT	1
	Oryctolagus cuniculus	Rabbit	15	AGG	CCTCCTCCTCCTCCT	1
	Otolemur garnettii	Small-eared galago	15	AGG	CCTCCTCCTCCTCCT	1
	Physeter catodon	Sperm whale	15	AGG	CCTCCTCCTCCTCCT	1
	Condylura cristata	Star-nosed mole	15	AGG	CCTCCTCCTCCTCCT	1
	Pongo abelii	Sumatran orangutan	15	AGG	CCTCCTCATCCTCCT	0.93333
	Erinaceus europaeus	Western European hedgehog	15	AGG	CCTCCTCCTCCTCCT	1
	Gorilla gorilla gorilla	Western lowland gorilla	15	AGG	CCTCCTCCTCCTCCT	1
	Callithrix jacchus	White-tufted-ear marmoset	15	AGG	CCTCCTCCTCCTCCT	1
	Callithrix jacchus	White-tufted-ear marmoset	15	AGG	GGAGGAGGAGGAGGA	1
	Camelus ferus	Wild Bactrian camel	15	AGG	CCTCCTCCTCCTCCT	1
	Tursiops truncatus	Bottlenose dolphin	15	ACC	GGTGGCGGTGGTGGTG	0.9375
	Orcinus orca	Killer whale	15	ACC	GGTGGCGGTGGTGGTG	0.9375
	Jaculus jaculus	Lesser Egyptian jerboa	15	ACC	GGTGGAGGTGGTGGTG	0.9375
	Balaenoptera acutorostrata scammoni	Minke whale	15	ACC	GGTGGCGGTGGTGGTG	0.9375
	Physeter catodon	Sperm whale	15	ACC	GGTGGCGGTGGTGGTG	0.9375
	Lipotes vexillifer	Yangtze River dolphin	15	ACC	GGTGGCGGTGGTGGTG	0.9375
	Vicugna pacos	Alpaca	15	ACC	CCACCACCGACCACCAC	0.9375
	Ochotona princeps	American pika	15	ACC	GGTGGTGGTGGTGGTGG	1
	Felis catus	Domestic cat	15	ACC	GGTGGTGGTGGTGGTGG	1
	Equus caballus	Horse	15	ACC	GGTGGTGGCGGTGGTGG	0.94118
	Equus przewalskii	Przewalski's horse	15	ACC	GGTGGTGGCGGTGGTGG	0.94118
	Camelus ferus	Wild Bactrian camel	15	ACC	CCACCACCAACCACCAC	0.9375
	Eptesicus fuscus	Big brown bat	18	AGG	CCTCCTCCTCCTCCTCCT	1
	Myotis brandtii	Brandt's bat	18	AGG	CCTCCTCCTCCTCCTCCT	1
	Myotis davidii	Mouse-eared bat	18	AGG	CCTCCTCCTCCTCCTCCT	1
	Oryctolagus cuniculus	Rabbit	18	CCG	GGCGGCGGCGGTGGCGGC	0.94444
	Bos taurus	Cattle	18	ACC	GGTGGTGGCGGTGGTGGTG	0.94737
	Ovis aries	Sheep	18	ACC	GGTGGTGGCGGTGGTGGTG	0.94737
	Ceratotherium simum simum	Southern white rhinoceros	18	ACC	GGTGGTGGCGGTGGTGGTG	0.94737
	Bubalus bubalis	Water buffalo	18	ACC	GGTGGTGGCGGTGGTGGTG	0.94737
	Bos mutus	Yak	18	ACC	GGTGGTGGCGGTGGTGGTG	0.94737
	Mus musculus	House mouse	21	ACC	GGTGGTGGGGGTGATGGTGGTG	0.90909
	Myotis lucifugus	Little brown bat	24	AGG	CCTCCTCCTCTTCCTCCTCCTCCT	0.95833
	Ictidomys tridecemlineatus	Thirteen-lined ground squirrel	27	ACC	GTGGTGGTGGTGGTGATGGTGATGGTGG	0.92857
	Microtus ochrogaster	Prairie vole	36	ACC	GGTGGTGGTGGTGCTGGTGGTGGTGCTGGTGGTGGTG	0.94595
	Peromyscus maniculatus bairdii	Prairie deer mouse	45	ACC	GGTGGTGGTGGGGGTGGGGGTGGTGGTGCTGGTGGTGGTGGTGGTG	0.93478
	Mesocricetus auratus	Golden hamster	90	ACC	GGTGGTGGTGGTGGTGGTGGTGGTGGTGATGGTGGTGGTGGTGGTGGTGGTGGTGGTGATGGTGATGGTGGTGGTGGTGGTGGTGGTGGT	0.96667
PER2	Vicugna pacos	Alpaca	15	AGC	TGCTGCGTGCTGCTG	0.92857
	Panthera tigris altaica	Amur tiger	15	AGC	TGCTGCGTGCTGCTG	0.92857
	Pteropus alecto	Black flying fox	15	AGC	TGCTGCGTGCTGCTG	0.92857
	Tursiops truncatus	Bottlenose dolphin	15	AGC	TGCTGCGTGCTGCTG	0.92857
	Myotis brandtii	Brandt's bat	15	AGC	TGCTGCGTGCTGCTG	0.92857
	Pantholops hodgsonii	Chiru	15	AGC	TGCTGCGTGCTGCTG	0.92857
	Octodon degus	Degu	15	AGC	TGCTGTCTGCTGCTG	0.92857
	Canis lupus familiaris	Dog	15	AGC	TGCTGCGTGCTGCTG	0.92857
	Felis catus	Domestic cat	15	AGC	TGCTGCGTGCTGCTG	0.92857
	Mustela putorius furo	Domestic ferret	15	AGC	TGCTGCGTGCTGCTG	0.92857
	Cavia porcellus	Domestic guinea pig	15	AGC	TGCTGTCTGCTGCTG	0.92857
	Capra hircus	Goat	15	AGC	TGCTGCGTGCTGCTG	0.92857
	Equus caballus	Horse	15	AGC	TGCTGCGTGCTGCTG	0.92857
	Orcinus orca	Killer whale	15	AGC	TGCTGCGTGCTGCTG	0.92857
	Myotis lucifugus	Little brown bat	15	AGC	TGCTGCGTGCTGCTG	0.92857
	Chinchilla lanigera	Long-tailed chinchilla	15	AGC	TGCTGTCTGCTGCTG	0.92857
	Balaenoptera acutorostrata scammoni	Minke whale	15	AGC	TGCTGCGTGCTGCTG	0.92857
	Myotis davidii	Mouse-eared bat	15	AGC	TGCTGCGTGCTGCTG	0.92857
	Rattus norvegicus	Norway rat	15	AGC	CTGCTGCCTGCTGCT	0.92857
	Odobenus rosmarus divergens	Pacific walrus	15	AGC	TGCTGCGTGCTGCTG	0.92857
	Ursus maritimus	Polar bear	15	AGC	TGCTGCGTGCTGCTG	0.92857
	Equus przewalskii	Przewalski's horse	15	AGC	TGCTGCGTGCTGCTG	0.92857
	Ceratotherium simum simum	Southern white rhinoceros	15	AGC	TGCTGCGTGCTGCTG	0.92857
	Physeter catodon	Sperm whale	15	AGC	TGCTGCGTGCTGCTG	0.92857
	Bubalus bubalis	Water buffalo	15	AGC	TGCTGCGTGCTGCTG	0.92857
	Leptonychotes weddellii	Weddell seal	15	AGC	TGCTGCGTGCTGCTG	0.92857
	Erinaceus europaeus	Western European hedgehog	15	AGC	TGCTGCCTGCTGCTG	0.92857
	Camelus ferus	Wild Bactrian camel	15	AGC	TGCTGCGTGCTGCTG	0.92857
	Bos mutus	Yak	15	AGC	TGCTGCGTGCTGCTG	0.92857
	Lipotes vexillifer	Yangtze River dolphin	15	AGC	TGCTGCGTGCTGCTG	0.92857
	Ochotona princeps	American pika	15	AGC	TGCTGCTGCAGCTGC	0.93333
	Canis lupus familiaris	Dog	15	CCG	GGCGGTGGCGGCGGC	0.93333
	Trichechus manatus latirostris	Florida manatee	15	AGC	TGCTGCTGCAGCTGC	0.93333
	Oryctolagus cuniculus	Rabbit	15	AGC	TGCTGCTGCAGCTGC	0.93333
	Cricetulus griseus	Chinese hamster	15	AGC	CTGCTGCCTGCTGCTG	0.93333
	Mesocricetus auratus	Golden hamster	15	AGC	CTGCTGCCTGCTGCTG	0.93333
	Equus caballus	Horse	15	AGC	CTGCTGCCTGCTGCTG	0.93333
	Dasypus novemcinctus	Nine-banded armadillo	15	AGC	CTGCTGCGTGCTGCTG	0.93333
	Peromyscus maniculatus bairdii	Prairie deer mouse	15	AGC	CTGCTGCCTGCTGCTG	0.93333
	Ictidomys tridecemlineatus	Thirteen-lined ground squirrel	15	AGC	CTGCTGCCTGCTGCTG	0.93333
	Erinaceus europaeus	Western European hedgehog	15	AGC	CTGCTGCTGCAGCTGC	0.9375
	Oryctolagus cuniculus	Rabbit	15	AGG	GAGGAGGAGGAGGAGG	1
	Trichechus manatus latirostris	Florida manatee	15	AGC	AGCAGCAGCTGCAGCAG	0.94118
	Trichechus manatus latirostris	Florida manatee	15	ACC	GTGGTGGAGGTGGTGGT	0.94118
PER3	Jaculus jaculus	Lesser Egyptian jerboa	15	AGC	AGCAGCAAGCAGCAG	0.92857
	Pantholops hodgsonii	Chiru	15	AGG	GGAGGAGGAAGAGGA	0.93333
	Octodon degus	Degu	15	AGC	GCAGCTGCAGCAGCA	0.93333
	Mesocricetus auratus	Golden hamster	15	AGC	GCAGCTGCAGCAGCA	0.93333
	Mus musculus	House mouse	15	AGC	GCAGCTGCAGCAGCA	0.93333
	Chinchilla lanigera	Long-tailed chinchilla	15	AGC	GCAGCTGCAGCAGCA	0.93333
	Balaenoptera acutorostrata scammoni	Minke whale	15	AGC	CAGCAGAAGCAGCAG	0.93333
	Rattus norvegicus	Norway rat	15	AGC	GCAGCTGCAGCAGCA	0.93333
	Physeter catodon	Sperm whale	15	AGC	CAGCAGAAGCAGCAG	0.93333
	Ictidomys tridecemlineatus	Thirteen-lined ground squirrel	15	AGC	GCAGCTGCAGCAGCA	0.93333
	Bubalus bubalis	Water buffalo	15	AGG	CCTCCTCCGCCTCCT	0.93333
	Bos mutus	Yak	15	AGG	CCTCCTCCGCCTCCT	0.93333
	Lipotes vexillifer	Yangtze River dolphin	15	AGC	CAGCAGAAGCAGCAG	0.93333
	Eptesicus fuscus	Big brown bat	15	CCG	CGGCGGAGGCGGCGGC	0.9375
	Orcinus orca	Killer whale	15	AGC	CAGCAGAAGCAGCAGC	0.9375
	Microtus ochrogaster	Prairie vole	21	AGC	CAGCAGCATGCAACAGCAGCAGC	0.90909
RORA	Jaculus jaculus	Lesser Egyptian jerboa	15	CCG	GCCGCCCGCCGCCGC	0.92857
RORB	Myotis brandtii	Brandt's bat	15	AGC	GCAGCAGCATCAGCA	0.93333
	Bos taurus	Cattle	15	AGC	GCAGCAGCATCAGCA	0.93333
	Pantholops hodgsonii	Chiru	15	AGC	GCAGCAGCATCAGCA	0.93333
	Capra hircus	Goat	15	AGC	GCAGCAGCATCAGCA	0.93333
	Jaculus jaculus	Lesser Egyptian jerboa	15	AGC	GCAGCAGCATCAGCA	0.93333
	Myotis lucifugus	Little brown bat	15	AGC	GCAGCAGCATCAGCA	0.93333
	Myotis davidii	Mouse-eared bat	15	AGC	GCAGCAGCATCAGCA	0.93333
	Dasypus novemcinctus	Nine-banded armadillo	15	AGC	GCAGCAGCATCAGCA	0.93333
	Bubalus bubalis	Water buffalo	15	AGC	GCAGCAGCATCAGCA	0.93333
	Bos mutus	Yak	15	AGC	GCAGCAGCATCAGCA	0.93333
	Chrysochloris asiatica	Cape golden mole	15	AGC	AGCAGCAGCATCAGCA	0.9375
	Equus caballus	Horse	15	AGC	AGCAGCAGCATCAGCA	0.9375
	Tarsius syrichta	Philippine tarsier	15	AGC	AGCAGCAGCATCAGCA	0.9375
	Equus przewalskii	Przewalski's horse	15	AGC	AGCAGCAGCATCAGCA	0.9375
	Echinops telfairi	Small Madagascar hedgehog	15	AGC	AGCAGCAGCATCAGCA	0.9375
	Ceratotherium simum simum	Southern white rhinoceros	15	AGC	AGCAGCAGCATCAGCA	0.9375
	Ictidomys tridecemlineatus	Thirteen-lined ground squirrel	15	AGC	AGCAGCAGCATCAGCA	0.9375
	Orycteropus afer afer	Aardvark	15	AGC	CAGCAGCAGCATCAGCA	0.94118
	Vicugna pacos	Alpaca	15	AGC	AGCAGCGGCAGCAGCAG	0.94118
	Ochotona princeps	American pika	15	AGC	AGCAGCGGCAGCAGCAG	0.94118
	Ochotona princeps	American pika	15	AGC	CAGCAGCAGCATCAGCA	0.94118
	Panthera tigris altaica	Amur tiger	15	AGC	AGCAGCGGCAGCAGCAG	0.94118
	Eptesicus fuscus	Big brown bat	15	AGC	AGCAGCGGCAGCAGCAG	0.94118
	Eptesicus fuscus	Big brown bat	15	AGC	CAGCAGCAGCATCAGCA	0.94118
	Pteropus alecto	Black flying fox	15	AGC	AGCAGCGGCAGCAGCAG	0.94118
	Tursiops truncatus	Bottlenose dolphin	15	AGC	AGCAGCGGCAGCAGCAG	0.94118
	Tursiops truncatus	Bottlenose dolphin	15	AGC	CAGCAGCAGCATCAGCA	0.94118
	Myotis brandtii	Brandt's bat	15	AGC	AGCAGCGGCAGCAGCAG	0.94118
	Elephantulus edwardii	Cape elephant shrew	15	AGC	AGCAGCGGCAGCAGCAG	0.94118
	Bos taurus	Cattle	15	AGC	AGCAGCGGCAGCAGCAG	0.94118
	Cricetulus griseus	Chinese hamster	15	AGC	AGCAGCGGCAGCAGCAG	0.94118
	Cricetulus griseus	Chinese hamster	15	AGC	CAGCAGCAGCATCAGCA	0.94118
	Pantholops hodgsonii	Chiru	15	AGC	AGCAGCGGCAGCAGCAG	0.94118
	Octodon degus	Degu	15	AGC	AGCAGCGGCAGCAGCAG	0.94118
	Octodon degus	Degu	15	AGC	CAGCAGCAGCATCAGCA	0.94118
	Canis lupus familiaris	Dog	15	AGC	AGCAGCGGCAGCAGCAG	0.94118
	Mustela putorius furo	Domestic ferret	15	AGC	AGCAGCGGCAGCAGCAG	0.94118
	Mustela putorius furo	Domestic ferret	15	AGC	AGCAGCGGCAGCAGCAG	0.94118
	Sorex araneus	European shrew	15	AGC	AGCAGCGGCAGCAGCAG	0.94118
	Capra hircus	Goat	15	AGC	AGCAGCGGCAGCAGCAG	0.94118
	Monodelphis domestica	Gray short-tailed opossum	15	AGC	CAGCAGCAGCATCAGCA	0.94118
	Equus caballus	Horse	15	AGC	AGCAGCGGCAGCAGCAG	0.94118
	Mus musculus	House mouse	15	AGC	AGCAGCGGCAGCAGCAG	0.94118
	Orcinus orca	Killer whale	15	AGC	AGCAGCGGCAGCAGCAG	0.94118
	Orcinus orca	Killer whale	15	AGC	CAGCAGCAGCATCAGCA	0.94118
	Myotis lucifugus	Little brown bat	15	AGC	AGCAGCGGCAGCAGCAG	0.94118
	Chinchilla lanigera	Long-tailed chinchila	15	AGC	AGCAGCGGCAGCAGCAG	0.94118
	Balaenoptera acutorostrata scammoni	Minke whale	15	AGC	AGCAGCGGCAGCAGCAG	0.94118
	Myotis davidii	Mouse-eared bat	15	AGC	AGCAGCGGCAGCAGCAG	0.94118
	Heterocephalus glaber	Naked mole-rat	15	AGC	AGCAGCGGCAGCAGCAG	0.94118
	Rattus norvegicus	Norway rat	15	AGC	AGCAGCGGCAGCAGCAG	0.94118
	Odobenus rosmarus divergens	Pacific walrus	15	AGC	AGCAGCGGCAGCAGCAG	0.94118
	Ornithorhynchus anatinus	Platypus	15	AGC	CAGCAGCAGCATCAGCA	0.94118
	Ursus maritimus	Polar bear	15	AGC	AGCAGCGGCAGCAGCAG	0.94118
	Peromyscus maniculatus bairdii	Prairie deer mouse	15	AGC	AGCAGCGGCAGCAGCAG	0.94118
	Peromyscus maniculatus bairdii	Prairie deer mouse	15	AGC	CAGCAGCAGCATCAGCA	0.94118
	Equus przewalskii	Przewalski's horse	15	AGC	AGCAGCGGCAGCAGCAG	0.94118
	Oryctolagus cuniculus	Rabbit	15	AGC	AGCAGCGGCAGCAGCAG	0.94118
	Oryctolagus cuniculus	Rabbit	15	AGC	CAGCAGCAGCATCAGCA	0.94118
	Otolemur garnettii	Small-eared galago	15	AGC	CAGCAGCAGCATCAGCA	0.94118
	Ceratotherium simum simum	Southern white rhinoceros	15	AGC	AGCAGCGGCAGCAGCAG	0.94118
	Sarcophilus harrisii	Tasmanian devil	15	AGC	CAGCAGCAGCATCAGCA	0.94118
	Ictidomys tridecemlineatus	Thirteen-lined ground squirrel	15	AGC	AGCAGCGGCAGCAGCAG	0.94118
	Bubalus bubalis	Water buffalo	15	AGC	AGCAGCGGCAGCAGCAG	0.94118
	Leptonychotes weddellii	Weddell seal	15	AGC	CAGCAGCAGCATCAGCA	0.94118
	Callithrix jacchus	White-tufted-ear marmoset	15	AGC	CAGCAGCAGCATCAGCA	0.94118
	Camelus ferus	Wild Bactrian camel	15	AGC	AGCAGCGGCAGCAGCAG	0.94118
	Bos mutus	Yak	15	AGC	AGCAGCGGCAGCAGCAG	0.94118
	Lipotes vexillifer	Yangtze River dolphin	15	AGC	AGCAGCGGCAGCAGCAG	0.94118
	Lipotes vexillifer	Yangtze River dolphin	15	AGC	CAGCAGCAGCATCAGCA	0.94118
RORC	Microtus ochrogaster	Prairie vole	15	AGC	GCAGCAGCAACAGCA	0.93333
	Erinaceus europaeus	Western European hedgehog	15	AGC	AGCAGCTGCAGCAGC	0.93333
	Orycteropus afer afer	Aardvark	15	AGC	GCAGCAGCAGCAGCA	1
	Trichechus manatus latirostris	Florida manatee	15	AGC	GCAGCAGCAGCAGCA	1
	Cavia porcellus	Domestic guinea pig	15	AGC	CAGCAGCAGCAGCAGC	1
	Panthera tigris altaica	Amur tiger	15	AGC	GCAGCAACAGCAGCAGC	0.94118
	Felis catus	Domestic cat	15	AGC	GCAGCAACAGCAGCAGC	0.94118
	Mustela putorius furo	Domestic ferret	15	AGC	GCAGCAACAGCAGCAGC	0.94118
	Physeter catodon	Sperm whale	15	AGC	CAGCAGCAACAGCAGCA	0.94118
	Elephantulus edwardii	Cape elephant shrew	18	AGC	GCAGCAGCAGCAGCAGCA	1
	Ictidomys tridecemlineatus	Thirteen-lined ground squirrel	18	AGC	GCAGCAGCAGCAGCAGCA	1
	Octodon degus	Degu	18	AGC	CAGCAGCAGCAGCTGCAGC	0.94737
	Otolemur garnettii	Small-eared galago	18	AGC	GCAGCAGCAGCAGGAGCAG	0.94737
	Tarsius syrichta	Philippine tarsier	18	AGC	GCAGCAGCAGCAGCAGCAG	1
	Callithrix jacchus	White-tifted-ear marmoset	18	AGC	GCAGCAGCAGCAACAGCAGC	0.95
	Bos taurus	Cattle	21	AGC	GCAGCAGCGGCAACAGCAGCA	0.90476
	Pan troglodytes	Chimpanzee	21	AGC	GCAGCAGCGGCAACAGCAGCA	0.90476
	Pantholops hodgsonii	Chiru	21	AGC	GCAGCAGCGGCAACAGCAGCA	0.90476
	Capra hircus	Goat	21	AGC	GCAGCAGCGGCAACAGCAGCA	0.90476
	Chlorocebus sabaeus	Green monkey	21	AGC	GCAGCAGCGGCAACAGCAGCA	0.90476
	Nomascus leucogenys	Northern white-cheeked gibbon	21	AGC	GCAGCAGCGGCAACAGCAGCA	0.90476
	Papio anubis	Olive baboon	21	AGC	GCAGCAGCGGCAACAGCAGCA	0.90476
	Macaca mulatta	Rhesus monkey	21	AGC	GCAGCAGCGGCAACAGCAGCA	0.90476
	Ovis aries	Sheep	21	AGC	GCAGCAGCGGCAACAGCAGCA	0.90476
	Pongo abelii	Sumatran orangutan	21	AGC	GCAGCAGCGGCAACAGCAGCA	0.90476
	Bubalus bubalis	Water buffalo	21	AGC	GCAGCAGCGGCAACAGCAGCA	0.90476
	Gorilla gorilla gorilla	Western lowland gorilla	21	AGC	GCAGCAGCGGCAACAGCAGCA	0.90476
	Bos mutus	Yak	21	AGC	GCAGCAGCGGCAACAGCAGCA	0.90476
	Equus caballus	Horse	21	AGC	GCAGCAGCAGCAGCAGCAGCA	1
	Equus przewalskii	Przewalski's horse	21	AGC	GCAGCAGCAGCAGCAGCAGCA	1
	Ceratotherium simum simum	Southern white rhinoceros	21	AGC	GCAGCAGCAGCAGCAGCAGCA	1
	Pteropus alecto	Black flying fox	21	AGC	AGCAGCTGCAGCGGCAGCAGCA	0.90909
	Dasypus novemcinctus	Nine-banded armadillo	21	AGC	GCAGCAGCAGCAGCAGCAGCAG	1
	Canis lupus familiaris	Dog	21	AGC	GCAGCGGCAGCAACAGCAGCAGC	0.91304
	Odobenus rosmarus divergens	Pacific walrus	21	AGC	GCAGCGGCAGCAACAGCAGCAGC	0.91304
	Ursus maritimus	Polar bear	21	AGC	GCAGCGGCAGCAACAGCAGCAGC	0.91304
	Leptonychotes weddellii	Weddell seal	21	AGC	GCAGCGGCAGCAACAGCAGCAGC	0.91304
	Ochotona princeps	American pika	24	AGC	GCAGCAGCAGCAGCAGCAGCAGCA	1
	Monodelphis domestica	Gray short-tailed opossum	24	AGC	GCAGCAGCAGCAGCAGCAGCAGCA	1
	Galeopterus variegatus	Sunda flying lemur	24	AGC	GCAGCAGCAGCAACAGCAGCAGCAG	0.96
	Eptesicus fuscus	Big brown bat	24	AGC	CAGCAGCAGCAGCAGCAGCAGCAGC	1
	Echinops telfairi	Small Madagascar hedgehog	24	AGC	GCAGCAGCAGCAGCAGCAGCAGCAGC	1
	Condylura cristata	Star-nosed mole	27	AGC	GCAGCAGCAGCAGCAGCAGCAGCAGCA	1
	Cavia porcellus	Domestic guinea pig	27	AGC	GCAGCAGCAGCAGCAGCAGCAGCAGCAG	1
	Jaculus jaculus	Lesser Egyptian jerboa	27	AGC	GCAGCAGCAGCAGCAGCAGCAGCAGCAG	1
	Cricetulus griseus	Chinese hamster	30	AGC	GCAGCAGCAGCAGCAGCAGCAGCAGCAGCA	1
	Myotis brandtii	Brandt's bat	30	AGC	CAGCAGCAGCAGCAGCAGCAGCAGCAGCAGC	1
	Myotis davidii	Mouse-eared bat	30	AGC	CAGCAGCAGCAGCAGCAGCAGCAGCAGCAGC	1
	Sarcophilus harrisii	Tasmanian devil	30	AGC	GCAGCAGCAACAGCAGCAGCAGCAGCAGCAGC	0.96875
	Mesocricetus auratus	Golden hamster	36	AGC	GCAGCAGCAGCAGCAGCAGCAGCAACAGCAACAGCA	0.94444
	Peromyscus maniculatus bairdii	Prairie deer mouse	39	AGC	GCAGCAGCAGCAGCAGCAACAGCAGCAGCAGCAGCAGCAG	0.975
	Myotis lucifugus	Little brown bat	57	AGC	CAGCAGCAGCAGCAGCAGCAGCAGCAGCAGCAGCAGCAGCAGCAACAGCAGCAGCAGC	0.98276
RXRA	Sorex araneus	European shrew	15	AGC	CAGCAGCAGCAGCAGC	1
	Sorex araneus	European shrew	15	AGC	GCTGCTGCTGCGGCTGC	0.9412
RXRB	Bos taurus	Cattle	15	CCG	GGCGGCGGCGGCGGC	1
	Pantholops hodgsonii	Chiru	15	CCG	GGCGGCGGCGGCGGC	1
	Octodon degus	Degu	15	CCG	GGCGGCGGCGGCGGC	1
	Mustela putorius furo	Domestic ferret	15	CCG	GCGGCGGCGGCGGCG	1
	Mesocricetus auratus	Golden hamster	15	AGG	GGAGGAGGAGGAGGA	1
	Mus musculus	House mouse	15	CCG	GGCGGCGGCGGCGGC	1
	Rattus norvegicus	Norway rat	15	CCG	GGCGGCGGCGGCGGC	1
	Sus scrofa	Pig	15	CCG	GGCGGCGGCGGCGGC	1
	Microtus ochrogaster	Prairie vole	15	CCG	GGCGGCGGCGGCGGC	1
	Ovis aries	Sheep	15	CCG	GGCGGCGGCGGCGGC	1
	Bubalus bubalis	Water buffalo	15	CCG	GGCGGCGGCGGCGGC	1
	Bos mutus	Yak	15	CCG	GGCGGCGGCGGCGGC	1
	Pteropus alecto	Black flying fox	15	CCG	CGGCGGCGGCGGCGGC	1
	Elephantulus edwardii	Cape elephant shrew	15	CCG	GCGGCGGCGGCAGCGGC	0.94118
	Canis lupus familiaris	Dog	15	CCG	GCGGCGGCGGCGGCGGC	1
	Ceratotherium simum simum	Southern white rhinoceros	15	CCG	GCGGCGGCGGCGGCGGC	1
	Galeopterus variegatus	Sunda flying lemur	15	CCG	GCGGCGGCGGCGGCGGC	1
	Leptonychotes weddellii	Weddell seal	15	CCG	GCGGCGGCGGCGGCGGC	1
	Orycteropus afer afer	Aadrvark	18	AGG	CCTCCTCCTTCTCCTCCT	0.94444
	Ochotona princeps	American pika	18	AGG	CCTCCTCCTTCTCCTCCT	0.94444
	Dasypus novemcinctus	Nine-banded armadillo	18	AGG	CCTCCTCCTTCTCCTCCT	0.94444
	Pan troglodytes	Chimpanzee	18	CCG	GCGGCGGCGGCGGCGGCGG	1
	Chlorocebus sabaeus	Green monkey	18	CCG	GCGGCGGCGGCGGCGGCGG	1
	Orcinus orca	Killer whale	18	CCG	GCGGCGGCGGCGGCGGCGG	1
	Papio anubis	Olive baboon	18	CCG	GCGGCGGCGGCGGCGGCGG	1
	Gorilla gorilla gorilla	Western lowland gorilla	18	CCG	GCGGCGGCGGCGGCGGCGG	1
	Eptesicus fuscus	Big brown bat	18	CCG	GCGGCGGCGGCGGCGGCGGC	1
	Mesocricetus auratus	Golden hamster	18	AGC	CAGCAGCAGCAGCAGCAGCA	1
	Mus musculus	House mouse	18	CCG	GCGGCGGCGGCGGCGGCGGC	1
	Sus scrofa	Pig	18	CCG	GCGGCGGCGGCGGCAGCGGC	0.95
	Otolemur garnettii	Small-eared galago	18	CCG	GCGGCGGCGGCGGCGGCGGC	1
	Ictidomys tridecemlineatus	Thirteen-lined ground squirrel	18	CCG	GCGGCGGCGGCGGCGGCGGC	1
	Cavia porcellus	Domestic guinea pig	21	CCG	GCGGCGGCAGCGGCGGCGGCGG	0.95455
	Chrysochloris asiatica	Cape golden mole	21	CCG	GCGGCGGCGGCGGCGGCGGCGGC	1
	Felis catus	Domestic cat	21	CCG	GCGGCGGCGGCGGCGGCGGCGGC	1
	Trichechus manatus latirostris	Florida manatee	21	CCG	GCGGCGGCGGCGGCGGCGGCGGC	1
	Myotis lucifugus	Little brown bat	21	CCG	GCGGCGGCGGCGGCGGCGGCGGC	1
	Chinchilla lanigera	Long-tailed chinchilla	21	CCG	GCGGCGGCAGCGGCGGCGGCGGC	0.95652
	Odobenus rosmarus divergens	Pacific walrus	21	CCG	GCGGCGGCGGCGGCGGCGGCGGC	1
	Lipotes vexillifer	Yangtze River dolphin	21	CCG	GCGGCGGCGGCGGCGGCGGCGGC	1
	Bos taurus	Cattle	24	CCG	GCGGCGGCGGCGGCGGCGGCGGCGGC	1
	Octodon degus	Degu	24	CCG	GCGGCGGCGGCGGCGGCGGCGGCGGC	1
	Heterocephalus glaber	Naked mole-rat	24	CCG	GCGGCGGCAGCGGCGGCGGCGGCGGC	0.96154
	Callithrix jacchus	White-tufted-ear marmoset	24	CCG	GCGGCGGCGGCGGCGGCGGCAGGCGG	0.96
	Dasypus novemcinctus	Nine-banded armadillo	27	CCG	GCGGCGGCGGCGGCGGCGGCGGCGGCGGC	1
	Nomascus leucogenys	Northern white-cheeked gibbon	30	CCG	GCGGCGGCGGCGGCGGCGGCGGCGGCAGGCGG	0.96774
	Ochotona princeps	American pika	33	CCG	CGGCGGCGGCGGCGGCGGCAGCGGCGGCGGCGGC	0.97059
	Oryctolagus cuniculus	Rabbit	33	CCG	CGGCGGCGGCGGCGGCGGCGGCGGCGGCGGCGGC	1
TIMELESS	Orycteropus afer afer	Aardvark	15	AGG	AGGAGGAAGAGGAGG	0.93333
	Panthera tigris altaica	Amur tiger	15	AAG	AAGAAGAAAAAGAAG	0.93333
	Eptesicus fuscus	Big brown bat	15	AAG	AAGAAGAAAAAGAAG	0.93333
	Pteropus alecto	Black flying fox	15	AAG	AAGAAGAAAAAGAAG	0.93333
	Myotis brandtii	Brandt's bat	15	AAG	AAGAAGAAAAAGAAG	0.93333
	Bos taurus	Cattle	15	AAG	AAGAAGAAAAAGAAG	0.93333
	Cricetulus griseus	Chinese hamster	15	AAG	GAAGAGGAAGAAGAA	0.93333
	Pantholops hodgsonii	Chiru	15	AAG	AAGAAGAAAAAGAAG	0.93333
	Canis lupus familiaris	Dog	15	AAG	AAGAAGAAAAAGAAG	0.93333
	Felis catus	Domestic cat	15	AAG	AAGAAGAAAAAGAAG	0.93333
	Mustela putorius furo	Domestic ferret	15	AAG	AAGAAGAAAAAGAAG	0.93333
	Trichechus manatus latirostris	Florida manatee	15	AGG	GAGGAAGAGGAGGAG	0.93333
	Capra hircus	Goat	15	AAG	AAGAAGAAAAAGAAG	0.93333
	Equus caballus	Horse	15	AAG	AAGAAGAAAAAGAAG	0.93333
	Myotis lucifugus	Little brown bat	15	AAG	AAGAAGAAAAAGAAG	0.93333
	Balaenoptera acutorostrata scammoni	Minke whale	15	AAG	AAGAAGAAAAAGAAG	0.93333
	Heterocephalus glaber	Naked mole-rat	15	AGG	GAGGAGGAGGAGGAG	1
	Odobenus rosmarus divergens	Pacific walrus	15	AAG	AAGAAGAAAAAGAAG	0.93333
	Tarsius syrichta	Philippine tarsier	15	AAG	AGAAGAAGAGGAAGA	0.93333
	Ursus maritimus	Polar bear	15	AAG	AAGAAGAAAAAGAAG	0.93333
	Equus przewalskii	Przewalski's horse	15	AAG	AAGAAGAAAAAGAAG	0.93333
	Physeter catodon	Sperm whale	15	AAG	AAGAAGAAAAAGAAG	0.93333
	Ictidomys tridecemlineatus	Thirteen-lined ground squirrel	15	AAG	AAGAAGAAAAAGAAG	0.93333
	Bubalus bubalis	Water buffalo	15	AAG	AAGAAGAAAAAGAAG	0.93333
	Leptonychotes weddellii	Weddell seal	15	AAG	AAGAAGAAAAAGAAG	0.93333
	Erinaceus europaeus	Western European hedgehog	15	AAG	AAGAAGAAAAAGAAG	0.93333
	Bos mutus	Yak	15	AAG	AAGAAGAAAAAGAAG	0.93333
	Lipotes vexillifer	Yangtze River dolphin	15	AAG	AAGAAGAAAAAGAAG	0.93333
	Ochotona princeps	American pika	15	AGG	GGAGGAAGAGGAGGAG	0.9375
	Pan troglodytes	Chimpanzee	15	AAG	GAAGAGGAAGAAGAAG	0.9375
	Callorhinchus milii	Elephant shark	15	AGG	GGAGGAGGAGGAGGAG	1
	Jaculus jaculus	Lesser Egyptian jerboa	15	AAG	AGAAGAAGAAGAAGAA	1
	Chinchilla lanigera	Long-tailed chinchilla	15	AGG	GAGGAGGAGGAGGAGG	1
	Heterocephalus glaber	Naked mole-rat	15	AGG	GAGGAGGAGGAGGAGG	1
	Nomascus leucogenys	Northern white-cheeked gibbon	15	AAG	GAAGAGGAAGAAGAAG	0.9375
	Pongo abelii	Sumatran orangutan	15	AAG	GAAGAGGAAGAAGAAG	0.9375
	Gorilla gorilla gorilla	Western lowland gorilla	15	AAG	GAAGAGGAAGAAGAAG	0.9375
	Gorilla gorilla gorilla	Western lowland gorilla	15	AAG	GAAGAGGAAGAAGAAG	0.9375
	Tursiops truncatus	Bottlenose dolphin	15	AAG	GAAGAAGATGAAGAAGA	0.94118
	Bos taurus	Cattle	15	AAG	GAAGAAGACGAAGAAGA	0.94118
	Pantholops hodgsonii	Chiru	15	AAG	GAAGAAGACGAAGAAGA	0.94118
	Mesocricetus auratus	Golden hamster	15	AGG	GAGGAAGAGGAGGAGGA	0.94118
	Mesocricetus auratus	Golden hamster	15	ATC	GATGATGATGATGATGA	1
	Orcinus orca	Killer whale	15	AAG	GAAGAAGATGAAGAAGA	0.94118
	Balaenoptera acutorostrata scammoni	Minke whale	15	AAG	GAAGAAGATGAAGAAGA	0.94118
	Tarsius syrichta	Philippine tarsier	15	AAG	GAAGAAGAGGAAGAAGA	0.94118
	Sus scrofa	Pig	15	AAG	GAAGAAGATGAAGAAGA	0.94118
	Physeter catodon	Sperm whale	15	AAG	GAAGAAGATGAAGAAGA	0.94118
	Bubalus bubalis	Water buffalo	15	AAG	GAAGAAGACGAAGAAGA	0.94118
	Bos mutus	Yak	15	AAG	GAAGAAGACGAAGAAGA	0.94118
	Lipotes vexillifer	Yangtze River dolphin	15	AAG	GAAGAAGATGAAGAAGA	0.94118
	Cricetulus griseus	Chinese hamster	18	AAG	AAGAAGAAGAAGAAGAAG	1
	Canis lupus familiaris	Dog	18	AAG	AGAAGAAGAGGAAGAAGA	0.94444
	Jaculus jaculus	Lesser Egyptian jerboa	18	AGG	GAGGAGGAGGAGGAGGAG	1
	Panthera tigris altaica	Amur tiger	18	AGG	GAGGAGGAGGAGGAGGAGGA	1
	Chrysochloris asiatica	Cape golden mole	18	AAG	GAAGAAGAAGAAGAAGAAGA	1
	Cavia porcellus	Domestic guinea pig	18	AAG	GAAGAAGAGGAAGAAGAAGA	0.95
	Equus caballus	Horse	18	AAG	GAAGAAGAGGAAGAAGAAGA	0.95
	Equus przewalskii	Przewalski's horse	18	AAG	GAAGAAGAGGAAGAAGAAGA	0.95
	Oryctolagus cuniculus	Rabbit	18	AGG	GAGGAGGAGGAGGAGGAGGA	1
	Ceratotherium simum simum	Southern white rhinoceros	18	AAG	GAAGAAGAGGAAGAAGAAGA	0.95
	Elephantulus edwardii	Cape elephant shrew	21	AAG	AAGAAGAGAAGGAAGAAGAAG	0.90476
	Tupaia chinensis	Chinese tree shrew	21	AAG	AAGAAGAGAAAGAAGAAGAAG	0.90476
	Octodon degus	Degu	21	AAG	AAGAAGAGGAAGAAGAAGAAG	0.95238
	Canis lupus familiaris	Dog	21	AGG	GGAGGAGGAAGAGAAGGAGGA	0.90476
	Dasypus novemcinctus	Nine-banded armadillo	21	AAG	AAGAAGAGAAAGAAGAAGAAG	0.90476
	Dasypus novemcinctus	Nine-banded armadillo	21	AAG	AGAAGAAGAAGAAGAGGAAGA	0.95238
	Tarsius syrichta	Philippine tarsier	21	AGG	GAGGAGGAGGAAGAGGAGGAG	0.95238
	Elephantulus edwardii	Cape elephant shrew	21	AAG	GAAGAAGAAGAGGAAGAAGAAG	0.95455
	Condylura cristata	Star-nosed mole	21	AGG	GGAGGAGGAGGAGGAGGAGGAG	1
	Tupaia chinensis	Chinese tree shrew	21	AAG	GAAGAGGAAGAAGAAGAGGAAGA	0.91304
	Octodon degus	Degu	21	AGG	GAGGAGGAAGAGGAAGAGGAGGA	0.91304
	Sorex araneus	European shrew	21	AGG	GAGGAGGAAGAGGAGGAAGAGGA	0.91304
	Trichechus manatus latirostris	Florida manatee	21	AAG	GAAGAGGAAGAAGAAGAGGAAGA	0.91304
	Tarsius syrichta	Philippine tarsier	21	AAG	AAGAAGAGAAAGAAGAAGAAGAA	0.91304
	Condylura cristata	Star-nosed mole	21	AAG	AAGAAGAGGAAGAAGAAGAAGAA	0.95652
	Galeopterus variegatus	Sunda flying lemur	21	AAG	AAGAAGAGAAAGAAGAAGAAGAA	0.91304
	Galeopterus variegatus	Sunda flying lemur	21	AAG	GAAGAAGAGGAAGAAGAAGAAGA	0.95652
	Erinaceus europaeus	Western European hedgehog	21	AAG	GAAGAAGAAGAGGAAGAGGAAGA	0.91304
	Erinaceus europaeus	Western European hedgehog	21	AGG	GAGGAAGAGGAAGAGGAGGAGGA	0.91304
	Ochotona princeps	American pika	24	AAG	GAAGAAGAGAAAGAAGAAGAAGAA	0.91667
	Trichechus manatus latirostris	Florida manatee	24	AAG	AAGAAGAGGAAGAAGAAGAAGAAG	0.95833
	Chlorocebus sabaeus	Green monkey	24	AAG	AAGAAGAGAAGGAAGAAGAAGAAG	0.91667
	Jaculus jaculus	Lesser Egyptian jerboa	24	AAG	AAGAAGAAAAGAAAGAAGAAGAAG	0.91667
	Chinchilla lanigera	Long-tailed chinchilla	24	AAG	AAGAAGAGGAAGAAGAAGAAGAAG	0.95833
	Myotis davidii	Mouse-eared bat	24	AAG	AAGAAGAGGAAGAAGAAAAAGAAG	0.91667
	Papio anubis	Olive baboon	24	AAG	AAGAAGAGAAGGAAGAAGAAGAAG	0.91667
	Oryctolagus cuniculus	Rabbit	24	AAG	AAGAAGAGGAAGAAGAAGAAGAAG	0.95833
	Otolemur garnettii	Small-eared galago	24	AAG	AAGAAGAGAAAGAAGAAGAAGAAG	0.91667
	Vicugna pacos	Alpaca	24	AGG	GAGGAGGAGGAGGAGGAGGACGAGGA	0.96154
	Jaculus jaculus	Lesser Egyptian jerboa	24	AGG	GAGGAAGAGGAGGAGGAAGAGGAGGA	0.92308
	Chinchilla lanigera	Long-tailed chinchilla	24	AGG	GAGGAGGAGGAGGAAGAGGAGGAGGA	0.96154
	Camelus ferus	Wild Bactrian camel	24	AGG	GAGGAGGAGGAGGAGGAGGACGAGGA	0.96154
	Orycteropus afer afer	Aardvark	27	AAG	AGAAGAAGAGGAGGAAGAAGAGGAAGA	0.88889
	Orycteropus afer afer	Aardvark	27	AGG	GAGGAGGAAGAAGAGGAAGAGGAGGAG	0.88889
	Pan troglodytes	Chimpanzee	27	AAG	AAGAAGAGAAGGAAGAAGAAGAAGAAG	0.92593
	Chlorocebus sabaeus	Green monkey	27	AGG	GAGGAGGAGGAGGAGGAGGAGGAGGAG	1
	Nomascus leucogenys	Northern white-cheeked gibbon	27	AAG	AAGAAGAGAAGGAAGAAGAAGAAGAAG	0.92593
	Rattus norvegicus	Norway rat	27	AGG	GAGGAGGAGGAGGAGGAAGAGGAGGAG	0.96296
	Echinops telfairi	Small Madagascar hedgehog	27	AAG	AAGAAGAGAAAGAAGAAGAAGAAGAAG	0.92593
	Otolemur garnettii	Small-eared galago	27	AGG	GAGGAAGAGGAGGAGGAAGAGGAGGAG	0.92593
	Pongo abelii	Sumatran orangutan	27	AAG	AAGAAGAGAAGGAAGAAGAAGAAGAAG	0.92593
	Gorilla gorilla gorilla	Western lowland gorilla	27	AAG	AAGAAGAGAAGGAAGAAGAAGAAGAAG	0.92593
	Callithrix jacchus	White-tufted-ear marmoset	27	AGG	GAGGAGGAGGAGGAGGATGAGGAGGAG	0.96296
	Cavia porcellus	Domestic guinea pig	27	AAG	GAAGAAGAGGAAGAAGAAGAAAAAGAAG	0.92857
	Sarcophilus harrisii	Tasmanian devil	27	AAG	AAGAAGGAGAAGGAAGAAGAAAAAGAAG	0.88889
	Ochotona princeps	American pika	27	AGG	GAGGAGGAAGAGGAGGTGGAGGAAGAGGA	0.89655
	Chrysochloris asiatica	Cape golden mole	27	AGG	GAGGAGGAAGAGGAAGACGAGGAGGAGGA	0.89655
	Felis catus	Domestic cat	27	AGG	GAGGAAGAGGAGGAGGAGGAGGAGGAGGA	0.96552
	Pteropus alecto	Black flying fox	30	AAG	GAAGAGGAAGAAGAAGAGGAGGAAGAAGAA	0.9
	Pan troglodytes	Chimpanzee	30	AGG	GAGGAGGAGGAGGAGGAGGAAGAGGAGGAG	0.96667
	Papio anubis	Olive baboon	30	AGG	GAGGAGGAGGAGGAGGAGGAGGAGGAGGAG	1
	Gorilla gorilla gorilla	Western lowland gorilla	30	AGG	GAGGAGGAGGAGGAGGAGGAAGAGGAGGAG	0.96667
	Gorilla gorilla gorilla	Western lowland gorilla	30	AGG	GAGGAGGAGGAGGAGGAGGAAGAGGAGGAG	0.96667
	Sorex araneus	European shrew	30	AAG	GAAGAAGAAGAGGAAGAAGAAGAAGAAGAAG	0.96774
	Mustela putorius furo	Domestic ferret	30	AGG	GAGGAAGAGGAGGAGGAGGAAGAAGAGGAGGA	0.90625
	Sorex araneus	European shrew	30	AAG	GAAGAAGAAGAAGAAGAAGAAGAAGAAGAAGA	1
	Sarcophilus harrisii	Tasmanian devil	30	AAG	GAAGAAGAAGAGGAAGAAGAAGAAGAAGAAGA	0.96875
	Mus musculus	House mouse	33	AGG	GAGGAGGAAGAGGAAGAGGAGGAGGAAGAGGAG	0.90909
	Nomascus leucogenys	Northern white-cheeked gibbon	33	AGG	GAGGAGGAGGAGGAGGAGGAGGAAGAGGAGGAG	0.9697
	Microtus ochrogaster	Prairie vole	33	AGG	GAGGAGGAAGAGGAGGAGGAGGAGGAAGAGGAG	0.93939
	Echinops telfairi	Small Madagascar hedgehog	33	AGG	GGAGGAGGAAGAGGAGGAAGAAGAGGAGGAGGA	0.90909
	Callithrix jacchus	White-tufted-ear marmoset	33	AAG	AAGAAGAGAAAGAAGAAGAAGAAGAAGAAGAAG	0.93939
	Ictidomys tridecemlineatus	Thirteen-lined ground squirrel	33	AGG	GGAGGAAGAGGAGGAAGAGGAGGAGGAGGAGGAG	0.94118
	Cricetulus griseus	Chinese hamster	36	AGG	GAGGAGGAAGAGGAGGAGGAGGAAGAGGAGGAGGAG	0.94444
	Mesocricetus auratus	Golden hamster	36	AGG	GAGGAAGAGGAGGAGGAGGAGGAGGAGGAGGAGGAG	0.97222
	Pongo abelii	Sumatran orangutan	36	AGG	GAGGAGGAGGAGGAGGAGGAGGAGGAAGAGGAGGAG	0.97222
	Eptesicus fuscus	Big brown bat	36	AGG	GAGGAGGAGGAAGAGGAAGAGGAGGAGGAGGAGGAGGA	0.94737
	Myotis brandtii	Brandt's bat	36	AGG	GAGGAGGAAGAGGAAGAAGAGGAGGAGGAGGAGGAGGA	0.92105
	Myotis davidii	Mouse-eared bat	36	AGG	GAGGAGGAAGAGGAAGAAGAGGAGGAGGAGGAGGAGGA	0.92105
	Leptonychotes weddellii	Weddell seal	36	AGG	GAGGAAGAGGAAGAGGAGGACGAGGACGAGGAGGAGGA	0.89474
	Chinchilla lanigera	Long-tailed chinchilla	39	AGG	GAGGAGGAGAGTGAGGAGGAGGAGGAGGAGGAAGAGGAG	0.92308
	Ursus maritimus	Polar bear	39	AGG	GAGGAAGAGGACGAGGAGGAAGAGGACGAGGAGGAGGAG	0.89744
	Myotis lucifugus	Little brown bat	39	AGG	GAGGAGGAAGAGGAAGAAGAGGAGGAGGAGGAGGAGGAGGA	0.92683
	Odobenus rosmarus divergens	Pacific walrus	42	AGG	GAGGAAGAGGAGGAGGAGGAGGAGGAGGAGGAGGAGGAGGAG	0.97619
	Peromyscus maniculatus bairdii	Prairie deer mouse	42	AGG	GAGGAGGAGGAGGAGGAGGAAGAGGACGAGGAGGACGAGGAG	0.92857
	Ornithorhynchus anatinus	Platypus	48	AGG	GAGGAGGAGGAGGAGGAAGAGGAGAGCGAGGAGGAGGAAGAGGAGGAG	0.91667
	Condylura cristata	Star-nosed mole	54	AGG	GAGGAGCAGGAGGAGCAGGAGGAGGAGGAGGAGGTGCAGGAGGAGCAGGAGGAG	0.90741
	Ornithorhynchus anatinus	Platypus	54	AGG	GGAGGAGGAGGAGGAGGGAGAGGAAGAAGAGGAGGAGGCGGAGGTGGAGGAGGAGG	0.89286
TIPIN	Mustela putorius furo	Domestic ferret	15	AGC	TGCTGCTGCTGCTGC	1

## Sheet: Table S2
Population	Alaska		Alberta		BC		Manitoba		Labrador		Ontario east		Ontario west		Quebec north		Quebec south		Quebec south St. Lawrence River		Yukon
Genotype	Ho	He	Ho	He	Ho	He	Ho	He	Ho	He	Ho	He	Ho	He	Ho	He	Ho	He	Ho	He	Ho	He
270/270	1	0.735632	7	2.83565	5	3.42237	0	0.649351	0	0.025	5	5.87891	5	1.59505	2	1.8	7	4.14216	44	37.7516	1	0.231481
270/273	12	13.3333	19	26.412	40	42.5447	19	17.5974	1	0.95	94	91.6694	20	29.349	14	12.2	45	51.2353	52	59.6078	3	4.16667
273/273	61	60.4167	64	61.5023	134	132.222	119	119.222	9	9.025	360	357.349	141	135.005	18	20.6722	162	158.435	25	23.5294	19	18.75
270/276	2	1.1954	2	2.91667	1	1.61053	1	1.1039	-	-	9	9.57274	5	2.1875	0	2.2	6	5.48039	12	16.8889	0	0.37037
273/276	11	10.8333	16	13.5833	9	10.0105	14	14.9578	-	-	67	74.6335	18	20.125	11	7.45556	33	33.8941	18	13.3333	4	3.33333
276/276	0	0.485632	0	0.75	1	0.189474	1	0.469156	-	-	8	3.89687	0	0.75	0	0.672222	2	1.81275	2	1.88889	0	0.148148
270/279	-	-	-	-	-	-	-	-	-	-	-	-	0	0.273438	-	-	-	-	-	-	-	-
273/279	-	-	-	-	-	-	-	-	-	-	-	-	2	2.51562	-	-	-	-	-	-	-	-
276/279	-	-	-	-	-	-	-	-	-	-	-	-	1	0.1875	-	-	-	-	-	-	-	-
279/279	-	-	-	-	-	-	-	-	-	-	-	-	0	0.0117188	-	-	-	-	-	-	-	-

## Sheet: Table S3
Population	Algonquin		Aurora		Mattawa		northern Kawartha		south of APP		southern Kawartha		Tamagami
Genotype	Ho	He	Ho	He	Ho	He	Ho	He	Ho	He	Ho	He	Ho	He
111/111	0	0.0119048	-	-	-	-	0	0.027027	-	-	-	-	-	-
111/114	0	0.452381	-	-	-	-	1	0.72973	-	-	-	-	-	-
114/114	4	4.29762	1	1.125	0	0.8	5	4.92568	2	2.34722	0	1.78571	1	1.04167
111/117	0	0.142857	-	-	-	-	0	0.243243	-	-	-	-	-	-
114/117	2	2.71429	1	1.875	0	0.8	5	3.28378	3	1.80556	0	1.07143	-	-
117/117	0	0.428571	1	0.78125	1	0.2	0	0.547297	0	0.347222	1	0.160714	-	-
111/120	1	0.190476	-	-	-	-	1	0.783784	-	-	-	-	-	-
114/120	6	3.61905	1	0.75	2	0.8	8	10.5811	1	2.52778	6	2.85714	3	1.66667
117/120	1	1.14286	1	0.625	0	0.4	2	3.52703	2	0.972222	1	0.857143	-	-
120/120	0	0.761905	0	0.125	0	0.2	8	5.68243	0	0.680556	0	1.14286	0	0.666667
111/123	0	0.142857	-	-	-	-	0	0.0810811	-	-	-	-	-	-
114/123	2	2.71429	2	1.125	1	0.4	1	1.09459	3	2.88889	1	1.42857	-	-
117/123	2	0.857143	1	0.9375	0	0.2	1	0.364865	0	1.11111	0	0.428571	-	-
120/123	0	1.14286	0	0.375	0	0.2	1	1.17568	3	1.55556	1	1.14286	-	-
123/123	1	0.428571	0	0.28125	0	0.05	0	0.0608108	1	0.888889	1	0.285714	-	-
111/126	0	0.047619	-	-	-	-	0	0.0540541	-	-	-	-	-	-
114/126	1	0.904762	-	-	1	0.4	0	0.72973	-	-	2	0.714286	-	-
117/126	1	0.285714	-	-	0	0.2	1	0.243243	-	-	0	0.214286	-	-
120/126	0	0.380952	-	-	0	0.2	1	0.783784	-	-	0	0.571429	-	-
123/126	0	0.285714	-	-	0	0.1	0	0.0810811	-	-	0	0.285714	-	-
126/126	0	0.047619	-	-	0	0.05	0	0.027027	-	-	0	0.0714286	-	-
111/129	-	-	-	-	-	-	0	0.0540541	-	-	-	-	-	-
114/129	-	-	-	-	-	-	2	0.72973	2	1.08333	1	0.357143	0	0.833333
117/129	-	-	-	-	-	-	0	0.243243	0	0.416667	0	0.107143	-	-
120/129	-	-	-	-	-	-	0	0.783784	1	0.583333	0	0.285714	1	0.666667
123/129	-	-	-	-	-	-	0	0.0810811	0	0.666667	0	0.142857	-	-
126/129	-	-	-	-	-	-	0	0.0540541	-	-	0	0.0714286	-	-
129/129	-	-	-	-	-	-	0	0.027027	0	0.125	0	0.0178571	0	0.166667
114/132	-	-	-	-	-	-	-	-	-	-	-	-	0	0.416667
120/132	-	-	-	-	-	-	-	-	-	-	-	-	0	0.333333
129/132	-	-	-	-	-	-	-	-	-	-	-	-	1	0.166667
132/132	-	-	-	-	-	-	-	-	-	-	-	-	0	0.0416667

## Sheet: Table S4
Population	Algonquin		Mattawa		northern Kawartha Site 1		northern Kawartha Site 3		Rondeau		south of APP
Genotype	Ho	He	Ho	He	Ho	He	Ho	He	Ho	He	Ho	He
102/102	-	-	-	-	-	-	0	0.00869565	-	-	-	-
102/114	-	-	-	-	-	-	0	0.886957	-	-	-	-
114/114	1	1.125	1	1.5625	17	16.5682	18	22.6174	3	3.0625	8	9.32258
102/117	-	-	-	-	-	-	1	0.513043	-	-	-	-
114/117	-	-	2	1.25	12	13.5	31	26.1652	-	-	7	6.58065
117/117	-	-	0	0.25	4	2.75	4	7.56739	-	-	2	1.16129
102/120	-	-	-	-	-	-	1	0.46087	-	-	-	-
114/120	1	0.75	1	0.625	8	6.75	30	23.5043	1	0.875	11	8.77419
117/120	-	-	0	0.25	2	2.75	14	13.5957	-	-	1	3.09677
120/120	0	0.125	-	-	0	0.6875	3	6.10652	0	0.0625	2	2.06452
102/123	-	-	0	0.0625	-	-	0	0.0173913	-	-	-	-
114/123	-	-	-	-	0	0.613636	0	0.886957	-	-	-	-
117/123	-	-	-	-	0	0.25	0	0.513043	-	-	-	-
120/123	-	-	-	-	1	0.125	2	0.46087	-	-	-	-
123/123	-	-	-	-	0	0.00568182	0	0.00869565	-	-	-	-
102/126	-	-	-	-	-	-	0	0.0782609	-	-	-	-
114/126	-	-	-	-	-	-	5	3.9913	-	-	-	-
117/126	-	-	-	-	-	-	4	2.3087	-	-	-	-
120/126	-	-	-	-	-	-	0	2.07391	-	-	-	-
123/126	-	-	-	-	-	-	0	0.0782609	-	-	-	-
126/126	-	-	-	-	-	-	0	0.176087	-	-	-	-
102/129	-	-	-	-	-	-	0	0.026087	-	-	-	-
114/129	-	-	-	-	-	-	0	1.33043	-	-	-	-
117/129	-	-	-	-	-	-	1	0.769565	-	-	-	-
120/129	-	-	-	-	-	-	0	0.691304	-	-	-	-
123/129	-	-	-	-	-	-	0	0.026087	-	-	-	-
126/129	-	-	-	-	-	-	0	0.117391	-	-	-	-
129/129	-	-	-	-	-	-	1	0.0195652	-	-	-	-

## Sheet: Table S5
Population	APP Site 1		APP Site 2		APP Site 3		APP Site 4		APP Site 5		south of Algonquin		Kawartha
Genotype	Ho	He	Ho	He	Ho	He	Ho	He	Ho	He	Ho	He	Ho	He
145/145	-	-	-	-	-	-	-	-	0	0.0322581	1	0.0588235	-	-
145/151	-	-	-	-	-	-	-	-	0	0.16129	0	0.117647	-	-
148/148	-	-	-	-	0	0.00245098	-	-	-	-	-	-	-	-
148/151	-	-	-	-	0	0.127451	-	-	-	-	-	-	-	-
151/151	2	0.5625	0	0.105263	6	1.65686	3	1.14286	2	0.201613	1	0.0588235	-	-
145/154	-	-	-	-	-	-	-	-	1	1.06452	0	0.823529	-	-
148/154	-	-	-	-	1	0.470588	-	-	-	-	-	-	-	-
151/154	1	2.0625	4	2.52632	5	12.2353	1	3.14286	1	2.66129	0	0.823529	-	-
154/154	3	1.89062	18	15.1579	36	22.5882	4	2.16071	14	8.78226	6	2.88235	4	3.2
145/157	-	-	-	-	-	-	-	-	0	0.0645161	0	0.176471	-	-
148/157	-	-	-	-	0	0.0147059	-	-	-	-	-	-	-	-
151/157	-	-	0	0.0526316	0	0.382353	-	-	0	0.16129	0	0.176471	-	-
154/157	-	-	0	0.631579	2	1.41176	-	-	0	1.06452	1	1.23529	-	-
157/157	-	-	0	0.00657895	0	0.0220588	-	-	1	0.0322581	1	0.132353	-	-
145/160	-	-	-	-	-	-	-	-	1	0.645161	0	0.764706	-	-
148/160	-	-	-	-	0	0.357843	-	-	-	-	-	-	-	-
151/160	1	2.8125	0	0.789474	9	9.30392	1	2.57143	0	1.6129	0	0.764706	-	-
154/160	4	5.15625	4	9.47368	15	34.3529	2	3.53571	3	10.6452	1	5.35294	0	1.6
157/160	-	-	1	0.197368	1	1.07353	-	-	0	0.645161	0	1.14706	-	-
160/160	5	3.51562	5	1.48026	23	13.0613	3	1.44643	8	3.22581	6	2.48529	1	0.2
148/166	-	-	-	-	0	0.00490196	-	-	-	-	-	-	-	-
151/166	-	-	-	-	0	0.127451	-	-	-	-	-	-	-	-
154/166	-	-	-	-	0	0.470588	-	-	-	-	-	-	-	-
157/166	-	-	-	-	0	0.0147059	-	-	-	-	-	-	-	-
160/166	-	-	-	-	1	0.357843	-	-	-	-	-	-	-	-
166/166	-	-	-	-	0	0.00245098	-	-	-	-	-	-	-	-
148/181	-	-	-	-	0	0.0196078	-	-	-	-	-	-	-	-
151/181	-	-	0	0.421053	0	0.509804	-	-	-	-	-	-	-	-
154/181	-	-	4	5.05263	1	1.88235	-	-	-	-	-	-	-	-
157/181	-	-	0	0.105263	0	0.0588235	-	-	-	-	-	-	-	-
160/181	-	-	0	1.57895	1	1.43137	-	-	-	-	-	-	-	-
166/181	-	-	-	-	0	0.0196078	-	-	-	-	-	-	-	-
181/181	-	-	2	0.421053	1	0.0392157	-	-	-	-	-	-	-	-

## Sheet: Table S6
Population	Algonquin		South of Algonquin		Kawartha
Genotype	Ho	He	Ho	He	Ho	He
145/145	0	0.00497512	1	0.0588235	-	-
145/148	0	0.00497512	-	-	-	-
148148	0	0.00124378	-	-	-	-
145/151	0	0.243781	0	0.117647	-	-
148/151	0	0.121891	-	-	-	-
151/151	13	2.98632	1	0.0588235	-	-
145/154	1	0.99005	0	0.823529	-	-
148/154	1	0.495025	-	-	-	-
151/154	12	24.2562	0	0.823529	-	-
154/154	75	49.255	6	2.88235	4	3.2
145/157	0	0.0298507	0	0.176471	-	-
148/157	0	0.0149254	-	-	-	-
151/157	0	0.731343	0	0.176471	-	-
154/157	2	2.97015	1	1.23529	-	-
157/157	1	0.0447761	1	0.132353	-	-
145/160	1	0.656716	0	0.764706	-	-
148/160	0	0.328358	-	-	-	-
151/160	11	16.0896	0	0.764706	-	-
154/160	28	65.3433	1	5.35294	0	1.6
157/160	2	1.97015	0	1.14706	-	-
160/160	44	21.6716	6	2.48529	1	0.2
145/166	0	0.00497512	-	-	-	-
148/166	0	0.00248756	-	-	-	-
151/166	0	0.121891	-	-	-	-
154/166	0	0.495025	-	-	-	-
157/166	0	0.0149254	-	-	-	-
160/166	1	0.328358	-	-	-	-
166/166	0	0.00124378	-	-	-	-
145/181	0	0.0597015	-	-	-	-
148/181	0	0.0298507	-	-	-	-
151/181	0	1.46269	-	-	-	-
154/181	5	5.9403	-	-	-	-
157/181	0	0.179104	-	-	-	-
160/181	1	3.9403	-	-	-	-
166/181	0	0.0298507	-	-	-	-
181/181	3	0.179104	-	-	-	-

## Sheet: Table S7
Population	Algonquin		south of APP Site 1		south of APP Site 2		south of APP Site 3		Kawartha Site 1		Kawartha Site 2		St. Lawrence Islands NP		Guelph
Genotype	Ho	He	Ho	He	Ho	He	Ho	He	Ho	He	Ho	He	Ho	He	Ho	He
136/136	-	-	0	0.0227273	0	0.015625	0	0.0243902	0	0.0131579	0	0.107143	1	0.0592105	-	-
136/139	-	-	-	-	0	0.09375	0	0.219512	0	0.0526316	1	0.214286	-	-	-	-
139/139	-	-	-	-	0	0.140625	0	0.493902	0	0.0526316	0	0.107143	-	-	0	0.266667
136/142	-	-	-	-	0	0.125	0	0.292683	-	-	2	0.142857	0	0.197368	-	-
139/142	-	-	-	-	0	0.375	1	1.31707	-	-	0	0.142857	-	-	0	0.133333
142/142	-	-	-	-	0	0.25	1	0.878049	-	-	0	0.047619	0	0.164474	0	0.0166667
136/145	-	-	0	0.0454545	0	0.0625	1	0.0487805	0	0.131579	0	0.214286	0	0.0394737	-	-
139/145	-	-	-	-	0	0.1875	0	0.219512	0	0.263158	1	0.214286	-	-	0	0.133333
142/145	-	-	-	-	0	0.25	0	0.292683	-	-	0	0.142857	0	0.0657895	1	0.0333333
145/145	0	0.05	0	0.0227273	0	0.0625	0	0.0243902	0	0.328947	0	0.107143	0	0.00657895	0	0.0166667
136/148	-	-	-	-	0	0.03125	0	0.170732	0	0.0526316	-	-	0	0.0394737	-	-
139/148	-	-	-	-	0	0.09375	0	0.768293	0	0.105263	-	-	-	-	0	0.266667
142/148	-	-	-	-	0	0.125	1	1.02439	-	-	-	-	0	0.0657895	0	0.0666667
145/148	0	0.2	-	-	0	0.0625	0	0.170732	1	0.263158	-	-	0	0.0131579	0	0.0666667
148/148	1	0.2	-	-	0	0.015625	1	0.29878	0	0.0526316	-	-	0	0.00657895	0	0.0666667
136/151	-	-	0	0.227273	1	0.25	0	0.390244	0	0.0789474	0	0.214286	1	0.276316	-	-
139/151	-	-	-	-	2	0.75	3	1.7561	0	0.157895	0	0.214286	-	-	1	0.666667
142/151	-	-	-	-	2	1	3	2.34146	-	-	0	0.142857	1	0.460526	0	0.166667
145/151	-	-	1	0.227273	0	0.5	1	0.390244	2	0.394737	0	0.214286	0	0.0921053	0	0.166667
148/151	-	-	-	-	0	0.25	3	1.36585	0	0.157895	-	-	0	0.0921053	0	0.333333
151/151	-	-	1	0.568182	0	1	0	1.56098	0	0.118421	0	0.107143	0	0.322368	0	0.416667
136/154	-	-	0	0.272727	0	0.1875	1	0.439024	1	0.210526	0	0.214286	0	0.355263	-	-
139/154	-	-	-	-	1	0.5625	1	1.97561	1	0.421053	0	0.214286	-	-	2	0.533333
142/154	-	-	-	-	1	0.75	4	2.63415	-	-	0	0.142857	0	0.592105	0	0.133333
145/154	1	0.1	0	0.272727	2	0.375	0	0.439024	0	1.05263	1	0.214286	0	0.118421	0	0.133333
148/154	0	0.2	-	-	0	0.1875	1	1.53659	0	0.421053	-	-	1	0.118421	0	0.266667
151/154	-	-	0	1.36364	1	1.5	4	3.5122	1	0.631579	0	0.214286	0	0.828947	0	0.666667
154/154	0	0.05	3	0.818182	0	0.5625	2	1.97561	0	0.842105	0	0.107143	0	0.532895	0	0.266667
136/157	-	-	1	0.409091	0	0.15625	0	0.292683	0	0.394737	0	1.35714	0	1.02632	-	-
139/157	-	-	-	-	0	0.46875	3	1.31707	1	0.789474	1	1.35714	-	-	0	0.933333
142/157	-	-	-	-	1	0.625	1	1.7561	-	-	0	0.904762	1	1.71053	0	0.233333
145/157	0	0.2	0	0.409091	0	0.3125	0	0.292683	2	1.97368	1	1.35714	0	0.342105	0	0.233333
148/157	0	0.4	-	-	0	0.15625	0	1.02439	1	0.789474	-	-	0	0.342105	0	0.466667
151/157	-	-	2	2.04545	1	1.25	1	2.34146	0	1.18421	3	1.35714	5	2.39474	3	1.16667
154/157	0	0.2	0	2.45455	1	0.9375	2	2.63415	4	3.15789	1	1.35714	3	3.07895	1	0.933333
157/157	1	0.2	3	1.84091	1	0.390625	2	0.878049	3	2.96053	4	4.29762	3	4.44737	1	0.816667
136/160	-	-	-	-	0	0.03125	-	-	0	0.0526316	0	0.357143	0	0.671053	-	-
139/160	-	-	-	-	0	0.09375	-	-	0	0.105263	0	0.357143	-	-	1	0.533333
142/160	-	-	-	-	0	0.125	-	-	-	-	0	0.238095	2	1.11842	0	0.133333
145/160	0	0.2	-	-	0	0.0625	-	-	0	0.263158	0	0.357143	0	0.223684	0	0.133333
148/160	0	0.4	-	-	1	0.03125	-	-	0	0.105263	-	-	0	0.223684	2	0.266667
151/160	-	-	-	-	0	0.25	-	-	0	0.157895	0	0.357143	0	1.56579	0	0.666667
154/160	0	0.2	-	-	0	0.1875	-	-	1	0.421053	1	0.357143	4	2.01316	0	0.533333
157/160	0	0.4	-	-	0	0.15625	-	-	1	0.789474	4	2.2619	7	5.81579	1	0.933333
160/160	1	0.2	-	-	0	0.015625	-	-	0	0.0526316	0	0.297619	2	1.90132	0	0.266667
136/163	-	-	-	-	-	-	-	-	-	-	-	-	0	0.197368	-	-
142/163	-	-	-	-	-	-	-	-	-	-	-	-	1	0.328947	-	-
145/163	-	-	-	-	-	-	-	-	-	-	-	-	0	0.0657895	-	-
148/163	-	-	-	-	-	-	-	-	-	-	-	-	0	0.0657895	-	-
151/163	-	-	-	-	-	-	-	-	-	-	-	-	0	0.460526	-	-
154/163	-	-	-	-	-	-	-	-	-	-	-	-	1	0.592105	-	-
157/163	-	-	-	-	-	-	-	-	-	-	-	-	3	1.71053	-	-
160/163	-	-	-	-	-	-	-	-	-	-	-	-	0	1.11842	-	-
163/163	-	-	-	-	-	-	-	-	-	-	-	-	0	0.164474	-	-
136/166	-	-	-	-	0	0.03125	0	0.0487805	-	-	0	0.0714286	-	-	-	-
139/166	-	-	-	-	0	0.09375	1	0.219512	-	-	0	0.0714286	-	-	0	0.266667
142/166	-	-	-	-	0	0.125	0	0.292683	-	-	0	0.047619	-	-	0	0.0666667
145/166	0	0.1	-	-	0	0.0625	0	0.0487805	-	-	0	0.0714286	-	-	0	0.0666667
148/166	0	0.2	-	-	0	0.03125	0	0.170732	-	-	-	-	-	-	0	0.133333
151/166	-	-	-	-	1	0.25	0	0.390244	-	-	0	0.0714286	-	-	1	0.333333
154/166	0	0.1	-	-	0	0.1875	0	0.439024	-	-	0	0.0714286	-	-	1	0.266667
157/166	0	0.2	-	-	0	0.15625	1	0.292683	-	-	1	0.452381	-	-	0	0.466667
160/166	0	0.2	-	-	0	0.03125	-	-	-	-	0	0.119048	-	-	0	0.266667
166/166	0	0.05	-	-	0	0.015625	0	0.0243902	-	-	0	0.0119048	-	-	0	0.0666667
136/169	-	-	-	-	-	-	0	0.0487805	-	-	-	-	0	0.0789474	-	-
139/169	-	-	-	-	-	-	0	0.219512	-	-	-	-	-	-	-	-
142/169	-	-	-	-	-	-	0	0.292683	-	-	-	-	0	0.131579	-	-
145/169	0	0.1	-	-	-	-	0	0.0487805	-	-	-	-	1	0.0263158	-	-
148/169	0	0.2	-	-	-	-	0	0.170732	-	-	-	-	0	0.0263158	-	-
151/169	-	-	-	-	-	-	1	0.390244	-	-	-	-	0	0.184211	-	-
154/169	0	0.1	-	-	-	-	1	0.439024	-	-	-	-	0	0.236842	-	-
157/169	0	0.2	-	-	-	-	0	0.292683	-	-	-	-	1	0.684211	-	-
160/169	0	0.2	-	-	-	-	-	-	-	-	-	-	0	0.447368	-	-
163/169	-	-	-	-	-	-	-	-	-	-	-	-	0	0.131579	-	-
166/169	1	0.1	-	-	-	-	0	0.0487805	-	-	-	-	0	0.0263158	-	-
169/169	0	0.05	-	-	-	-	0	0.0243902	-	-	-	-	-	-	-	-

## Sheet: Table S8
Population	Algonquin		south of Algonquin		Kawartha		St. Lawrence Islands NP		Guelph
Genotype	Ho	He	Ho	He	Ho	He	Ho	He	Ho	He
136/136	-	-	0	0.0588235	0	0.0952381	1	0.0592105	-	-
136/139	-	-	0	0.352941	1	0.238095	-	-	-	-
139/139	-	-	0	0.529412	0	0.14881	-	-	0	0.266667
136/142	-	-	0	0.470588	2	0.0952381	0	0.197368	-	-
139/142	-	-	1	1.41176	0	0.119048	-	-	0	0.133333
142/142	-	-	1	0.941176	0	0.0238095	0	0.164474	0	0.0166667
136/145	-	-	1	0.147059	0	0.380952	0	0.0394737	-	-
139/145	-	-	0	0.441176	1	0.47619	-	-	0	0.133333
142/145	-	-	0	0.588235	0	0.190476	0	0.0657895	1	0.0333333
145/145	0	0.05	0	0.0919118	0	0.380952	0	0.00657895	0	0.0166667
136/148	-	-	0	0.235294	0	0.0952381	0	0.0394737	-	-
139/148	-	-	0	0.705882	0	0.119048	-	-	0	0.266667
142/148	-	-	1	0.941176	0	0.047619	0	0.0657895	0	0.0666667
145/148	0	0.2	0	0.294118	1	0.190476	0	0.0131579	0	0.0666667
148/148	1	0.2	1	0.235294	0	0.0238095	0	0.00657895	0	0.0666667
136/151	-	-	1	0.852941	0	0.285714	1	0.276316	-	-
139/151	-	-	5	2.55882	0	0.357143	-	-	1	0.666667
142/151	-	-	5	3.41176	0	0.142857	1	0.460526	0	0.166667
145/151	-	-	2	1.06618	2	0.571429	0	0.0921053	0	0.166667
148/151	-	-	3	1.70588	0	0.142857	0	0.0921053	0	0.333333
151/151	-	-	1	3.09191	0	0.214286	0	0.322368	0	0.416667
136/154	-	-	1	0.882353	1	0.52381	0	0.355263	-	-
139/154	-	-	2	2.64706	1	0.654762	-	-	2	0.533333
142/154	-	-	5	3.52941	0	0.261905	0	0.592105	0	0.133333
145/154	1	0.1	2	1.10294	1	1.04762	0	0.118421	0	0.133333
148/154	0	0.2	1	1.76471	0	0.261905	1	0.118421	0	0.266667
151/154	-	-	5	6.39706	1	0.785714	0	0.828947	0	0.666667
154/154	0	0.05	5	3.30882	0	0.720238	0	0.532895	0	0.266667
136/157	-	-	1	0.764706	0	1.71429	0	1.02632	-	-
139/157	-	-	3	2.29412	2	2.14286	-	-	0	0.933333
142/157	-	-	2	3.05882	0	0.857143	1	1.71053	0	0.233333
145/157	0	0.2	0	0.955882	3	3.42857	0	0.342105	0	0.233333
148/157	0	0.4	0	1.52941	1	0.857143	0	0.342105	0	0.466667
151/157	-	-	4	5.54412	3	2.57143	5	2.39474	3	1.16667
154/157	0	0.2	3	5.73529	5	4.71429	3	3.07895	1	0.933333
157/157	1	0.2	6	2.48529	8	7.71429	3	4.44737	1	0.816667
136/160	-	-	0	0.0294118	0	0.380952	0	0.671053	-	-
139/160	-	-	0	0.0882353	0	0.47619	-	-	1	0.533333
142/160	-	-	0	0.117647	0	0.190476	2	1.11842	0	0.133333
145/160	0	0.2	0	0.0367647	0	0.761905	0	0.223684	0	0.133333
148/160	0	0.4	1	0.0588235	0	0.190476	0	0.223684	2	0.266667
151/160	-	-	0	0.213235	0	0.571429	0	1.56579	0	0.666667
154/160	0	0.2	0	0.220588	2	1.04762	4	2.01316	0	0.533333
157/160	0	0.4	0	0.191176	5	3.42857	7	5.81579	1	0.933333
160/160	1	0.2	0	0.00367647	0	0.380952	2	1.90132	0	0.266667
136/163	-	-	-	-	0	0.047619	0	0.197368	-	-
139/163	-	-	-	-	0	0.0595238	-	-	-	-
142/163	-	-	-	-	0	0.0238095	1	0.328947	-	-
145/163	-	-	-	-	0	0.0952381	0	0.0657895	-	-
148/163	-	-	-	-	0	0.0238095	0	0.0657895	-	-
151/163	-	-	-	-	0	0.0714286	0	0.460526	-	-
154/163	-	-	-	-	0	0.130952	1	0.592105	-	-
157/163	-	-	-	-	0	0.428571	3	1.71053	-	-
160/163	-	-	-	-	1	0.0952381	0	1.11842	-	-
163/163	-	-	-	-	0	0.00595238	0	0.164474	-	-
136/166	-	-	0	0.0882353	0	0.047619	-	-	-	-
139/166	-	-	1	0.264706	0	0.0595238	-	-	0	0.266667
142/166	-	-	0	0.352941	0	0.0238095	-	-	0	0.0666667
145/166	0	0.1	0	0.110294	0	0.0952381	-	-	0	0.0666667
148/166	0	0.2	0	0.176471	0	0.0238095	-	-	0	0.133333
151/166	-	-	1	0.639706	0	0.0714286	-	-	1	0.333333
154/166	0	0.1	0	0.661765	0	0.130952	-	-	1	0.266667
157/166	0	0.2	1	0.573529	1	0.428571	-	-	0	0.466667
160/166	0	0.2	0	0.0220588	0	0.0952381	-	-	0	0.266667
163/166	-	-	-	-	0	0.0119048	-	-	-	-
166/166	0	0.05	0	0.0330882	0	0.00595238	-	-	0	0.0666667
136/169	-	-	0	0.0588235	-	-	0	0.0789474	-	-
139/169	-	-	0	0.176471	-	-	-	-	-	-
142/169	-	-	0	0.235294	-	-	0	0.131579	-	-
145/169	0	0.1	0	0.0735294	-	-	1	0.0263158	-	-
148/169	0	0.2	0	0.117647	-	-	0	0.0263158	-	-
151/169	-	-	1	0.426471	-	-	0	0.184211	-	-
154/169	0	0.1	1	0.441176	-	-	0	0.236842	-	-
157/169	0	0.2	0	0.382353	-	-	1	0.684211	-	-
160/169	0	0.2	0	0.0147059	-	-	0	0.447368	-	-
163/169	-	-	-	-	-	-	0	0.131579	-	-
166/169	1	0.1	0	0.0441176	-	-	-	-	-	-
169/169	0	0.05	0	0.0147059	-	-	0	0.0263158	-	-
